# Supplementary material for: In Vitro Detection of Acaricide Resistance in Hyalomma Species Ticks with Emphasis on Farm Management Practices Associated with Acaricide Resistance in Abu Dhabi, United Arab Emirates
Source: Vet Sci. 2025 Jul 29;12(8):712. doi: 10.3390/vetsci12080712 (PMC12390275; doi:10.3390/vetsci12080712)
Supplement: Supplementary file 1 [file vetsci-12-00712-s001.zip]

Archive with 1 entries (1 files):
- vetsci-3681726-supplementary.pdf
